# Supplementary material for: Fatigue and Associated Factors in an Immune-Mediated Inflammatory Disease Population: A Cross-Sectional Study
Source: J Clin Med. 2022 Apr 27;11(9):2455. doi: 10.3390/jcm11092455 (PMC9099976; doi:10.3390/jcm11092455)
Supplement: Supplementary file 1 [file jcm-11-02455-s001.zip]

Archive with 1 entries (1 files):
- jcm-1663035-supplementary.pdf
